# Supplementary material for: Linolenic Acid Inhibits Cancer Stemness and Induces Apoptosis by Regulating Nrf2 Expression in Gastric Cancer Cells
Source: Curr Issues Mol Biol. 2025 Aug 12;47(8):646. doi: 10.3390/cimb47080646 (PMC12384521; doi:10.3390/cimb47080646)
Supplement: Supplementary file 1 [file cimb-47-00646-s001.zip]

Archive with 1 entries (1 files):
- cimb-3754821-supplementary.pdf
